# Supplementary material for: A Rare MSH2 Variant as a Candidate Marker for Lynch Syndrome II Screening in Tunisia: A Case of Diffuse Gastric Carcinoma
Source: Genes (Basel). 2022 Jul 28;13(8):1355. doi: 10.3390/genes13081355 (PMC9407052; doi:10.3390/genes13081355)
Supplement: Supplementary file 1 [file genes-13-01355-s001.zip › Table S1.xls]

## Sheet: Feuil1
Exons Nuber	Forward Primer 5’-3’	Reverse Primer 5’-3’	Length	Concentration (ng/µl)
MSH2
Ex4	AGAGGAGGAATTCTGATCAC	CTGATTCTCCATTTCTGGC		0.1
			128
CDH1
1	AACCCTCAGCCAATCAGCGGTA	CCGAATGCGTCCCTCGCAA	245	0.4
2	GCGCTGTTGGTTTCGGTGAG	AGGGGTGTCGTTTGAGCCAAG	274	0.4
3	CTCTTTGGAGAAGGAATGCTCTTGT	CCAAGGCTGAGAAACCTGGATTA	321	0.4
4	GAAGGCTGGGGACGCTGTCT	GTCTTTTCCCTTTCTCTCCTTGGTA	270	0.2
5	GGAGGGATTTGGCAGAGAAGTA	GTGTCAAGTTAAGCTCCTCATGTGT	327	0.4
6	CCATGTTTTCTTCCTCATCA	TTACACAACCTTTGGGCTT	249	0.4
7	AGTGCAGCTTGTCTAAACCTT	TTTGTCCTCCACACCCTCT	219	0.4
8	GGTGGCTAGTGTTCCTGGTCCTGA	CGCCCATGAGCAGTGGTGACA	217	0.4
9	ACACTCCAGCCTGGTGACAGTGAG	ACTGCAAATCCCACATGGTCCACTAC	418	0.4
10	TTTTACTAACACAAAATGTTTCGT	TGCCATGAAGTACATATTATTGAT	344	0.3
11	AGCCACCGCGACCGGCCTATTGTTG	TCCATACATTTATACAAATCAATCCAGC	379	0.4
12	TGGAGTGGGGCCTGGTGAG	AGAAGGGACAAGGAAGCAAGTATCAATG	441	0.4
13	GCTTGCGGGTGTCTTTAGTT	TATGGAGGCTGGCATAACTTGG	432	0.4
14	AGTGTATTGAAGGCAGCTAGTG	TGCGATCAATAAATGTTAGCTGTG	421	0.2
15	AGTGAAGGCATCATCCAACC	GCTCAGGCAAGCTGAAAACA	332	0.3
16	CAGGTGTGCCCTTCCTTTCACTA	GATTTCTGCATTTCCCAGCACA	270	0.2
CTNNA1
2	GATTTGTTACATATTTCATGTTTGTGTTTG	GGCCTGTGCTATAGAACCATGTTA	258	0.4
3	AGATATTAGTTTGTCATTTTAATTGACTCCA	AGAATACTGACCACAAAAAAAATCTTCA	374	0.4
4	GTGCATGAAATATACAAAGTTTGGATTAT	CAGTAGCAATCTTCCTGTGATAGAACA	360	0.4
5	CTTTACAGACCTACATTCAGAATTTTTGG	TTTCCCTCTAGATAGTAAAATGAACAACTTTA	266	0.2
6	AGCCCATATAAAGAGTGCTCCAATT	GGGATGGTCAAGAGCTGGAA	395	0.4
7	TGAATAAAGAAGGGAACAGAGATGAGT	GTGAAAACATCTCAGATCCAACATG	377	0.4
8	AGGCTATCATTAGGTTTCTTTGTAAATGA	AAGGCCAGTGCTTATTAGGATTTTAA	258	0.4
9	AAGCTTCATTAGATTTAAGTGTACAAGAGAA	CGAGCCCTTACAAATTTTAACTGATTA	383	0.4
10	GTGTGTGTTTTTTCCTTAGCAGTCA	AAACCTCATCTCCACTTGAATCAAA	260	0.2
11	AAGACAAAGCCATGACTCTGAAAA	TTTGCCCATTAATACAACTTAGACAAA	324	0.4
12	TACAGTTGCCACCTTTTCATAGAAA	CTCACTGAGGCTGCGGTGT	348	0.4
13	GGGAATGATGCTGCCTGCT	TGACGCATTGCTCAAGTTTAGC	309	0.2
14	TGGTGGCCCAGAGATGTGT	GACAGGGAAAGTCGGCAGC	246	0.2
15	GCTAATGCACTCTGAGAACTTCATATTC	GAAAGTAGCCCCTGTGCAGC	325	0.2
16	TCTTTTTCTACTCCAACTGTGAGGG	TGCCTGAGCCCCAGGA	259	0.2
17	GGGCCAGGCCAGGATACTT	TGACTTTCATTTCTGACAAGGGTC	280	0.2
18	CCACGAGGCTGGAGGTCA	CTGATATTCAGGAGCCCCGA	424	0.2
